# Supplementary material for: Sensory Capacities and Eating Behavior: Intriguing Results from a Large Cohort of Italian Individuals
Source: Foods. 2022 Mar 2;11(5):735. doi: 10.3390/foods11050735 (PMC8909480; doi:10.3390/foods11050735)
Supplement: Supplementary file 1 [file foods-11-00735-s001.zip]

Archive with 2 entries (2 files):
- FigureS1.pdf
- Supplem_Tables.pdf
